# Supplementary material for: Age-dependent shifts and spatial variation in the diet of endangered Black-faced Spoonbill (Platalea minor) chicks
Source: PLoS One. 2021 Jul 9;16(7):e0253469. doi: 10.1371/journal.pone.0253469 (PMC8270140; doi:10.1371/journal.pone.0253469)
Supplement: S3 Table — (XLSX) [file pone.0253469.s006.xlsx]

## Sheet: S3 Table
Age-dependent shifts and spatial variation in the diet of endangered Black-faced Spoonbill (Platalea minor) chicks
Min-Su Jeong1, Chang-Young Choi1,2*, Woo-Shin Lee1,2, Ki-Sup Lee3
DOI: 10.1371/journal.pone.0253469
S3 Table. δ13C and δ15N values from primary feathers of Black-faced Spoonbill chicks.
Colony	Individual	Capture date	Hatching date	Chick-rearing period	δ13C	δ15N
Chilsando	S07	2013-06-22	2013-05-14	Early	-17.44	18.42
Chilsando	S07	2013-06-22	2013-05-14	Late	-15.33	14.71
Chilsando	S08	2013-06-22	2013-05-10	Early	-18.04	NA
Chilsando	S08	2013-06-22	2013-05-10	Late	-16.07	16.84
Chilsando	S10	2013-06-22	2013-05-22	Early	-18.46	NA
Chilsando	S10	2013-06-22	2013-05-22	Late	-16.77	15.85
Chilsando	S11	2013-06-22	2013-05-19	Early	-19.91	16.15
Chilsando	S11	2013-06-22	2013-05-19	Late	-19.44	14.66
Chilsando	S12	2013-06-22	2013-05-19	Early	-16.96	15.5
Chilsando	S12	2013-06-22	2013-05-19	Late	-14.94	15.22
Chilsando	S13	2013-06-22	2013-05-16	Early	-19.53	17.29
Chilsando	S13	2013-06-22	2013-05-16	Late	-18.69	14.83
Chilsando	S14	2013-06-22	2013-05-05	Early	-15.31	16.16
Chilsando	S14	2013-06-22	2013-05-05	Late	-15.81	15.57
Chilsando	S15	2013-06-22	2013-05-27	Early	-14.98	15.47
Chilsando	S15	2013-06-22	2013-05-27	Late	-18.71	15.13
Chilsando	S16	2013-06-22	2013-05-14	Early	-15.17	16.67
Chilsando	S16	2013-06-22	2013-05-14	Late	-14.53	16.66
Chilsando	S17	2013-06-22	2013-05-15	Early	-21.63	17.54
Chilsando	S17	2013-06-22	2013-05-15	Late	-21.57	14.88
Chilsando	S18	2013-06-22	2013-05-19	Early	-18.14	14.81
Chilsando	S18	2013-06-22	2013-05-19	Late	-14.15	16.4
Chilsando	S19	2013-06-22	2013-05-16	Early	-15.49	NA
Chilsando	S19	2013-06-22	2013-05-16	Late	-13.77	14.87
Chilsando	S20	2013-06-22	2013-05-24	Early	-15.67	15.89
Chilsando	S20	2013-06-22	2013-05-24	Late	-18.89	14.69
Gujido	S21	2013-06-23	2013-05-02	Early	-22.06	11.87
Gujido	S21	2013-06-23	2013-05-02	Late	-20.39	12.08
Gujido	S22	2013-06-23	2013-05-17	Early	-21.52	12.64
Gujido	S22	2013-06-23	2013-05-17	Late	-22.46	12.39
Gujido	S23	2013-06-24	2013-05-03	Early	-22.75	11.38
Gujido	S23	2013-06-24	2013-05-03	Late	-22.75	11.31
Gujido	S26	2013-06-24	2013-05-21	Early	-22.73	11.91
Gujido	S26	2013-06-24	2013-05-21	Late	-22.92	12.24
Gujido	S27	2013-06-24	2013-05-18	Early	-23.84	10.94
Gujido	S27	2013-06-24	2013-05-18	Late	-21.95	10.85
Gujido	S28	2013-06-24	2013-05-12	Early	-21.85	11.69
Gujido	S28	2013-06-24	2013-05-12	Late	-21.46	11.79
Namdongji	S29	2013-06-23	2013-05-20	Early	-18.47	14.9
Namdongji	S29	2013-06-23	2013-05-20	Late	-17.12	15.12
Namdongji	S30	2013-06-23	2013-05-18	Early	-17.02	15.02
Namdongji	S30	2013-06-23	2013-05-18	Late	-15.31	15.39
Namdongji	S31	2013-06-23	2013-05-17	Early	-17.68	16.02
Namdongji	S31	2013-06-23	2013-05-17	Late	-18.11	15.73
Namdongji	S32	2013-06-23	2013-05-21	Early	-16.92	14.5
Namdongji	S32	2013-06-23	2013-05-21	Late	-16.38	14.67
Namdongji	S33	2013-06-23	2013-05-22	Early	-19.51	13.62
Namdongji	S33	2013-06-23	2013-05-22	Late	-17.59	14.74
Namdongji	S34	2013-06-23	2013-05-21	Early	-17.33	14.34
Namdongji	S34	2013-06-23	2013-05-21	Late	-16.09	15.79
Namdongji	S49	2013-07-20	2013-06-21	Early	-16.45	14.74
Namdongji	S49	2013-07-20	2013-06-21	Late	-16.91	13.47
Suhaam	S01	2013-06-11	2013-05-06	Early	-16.71	15.05
Suhaam	S01	2013-06-11	2013-05-06	Late	-16.26	14.67
Suhaam	S02	2013-06-11	2013-05-06	Early	-21.76	13.44
Suhaam	S02	2013-06-11	2013-05-06	Late	-20.35	14.04
Suhaam	S04	2013-06-11	2013-05-14	Early	-23.36	13.23
Suhaam	S04	2013-06-11	2013-05-14	Late	-17.59	14.62
Suhaam	S35	2013-06-27	2013-05-25	Early	-14.72	14.61
Suhaam	S35	2013-06-27	2013-05-25	Late	-14.42	14.42
Suhaam	S36	2013-06-27	2013-05-21	Early	-13.23	16.05
Suhaam	S36	2013-06-27	2013-05-21	Late	-13.74	15.99
Suhaam	S37	2013-06-27	2013-05-27	Early	-14.04	14.98
Suhaam	S37	2013-06-27	2013-05-27	Late	-13.49	15.09
Suhaam	S38	2013-06-27	2013-05-27	Early	-14.3	17.33
Suhaam	S38	2013-06-27	2013-05-27	Late	-14.35	15.41
Suhaam	S39	2013-06-27	2013-05-30	Early	-14.9	14.13
Suhaam	S39	2013-06-27	2013-05-30	Late	-14.09	14.73
